# Supplementary material for: Agent-Based Modeling of Autosomal Recessive Deafness 1A (DFNB1A) Prevalence with Regard to Intensity of Selection Pressure in Isolated Human Population
Source: Biology (Basel). 2022 Feb 7;11(2):257. doi: 10.3390/biology11020257 (PMC8869167; doi:10.3390/biology11020257)
Supplement: Supplementary file 1 [file biology-11-00257-s001.zip]

Archive with 1 entries (1 files):
- biology-1542243-supplementary.pdf
